# Supplementary material for: Internal Medicine Resident Perceptions of the Barriers to and Facilitators of Optimal Inpatient Care for HIV Prevention of Persons Who Inject Drugs: A Mixed Methods Study
Source: Open Forum Infect Dis. 2025 Mar 5;12(4):ofaf124. doi: 10.1093/ofid/ofaf124 (PMC12001333; doi:10.1093/ofid/ofaf124)
Supplement: ofaf124_Supplementary_Data [file ofaf124_supplementary_data.zip]

Archive with 3 entries (3 files):
- Supplemental Material_IMR survey.pdf
- Supplemental material_Resident interview guide.docx
- Supplemental Table 1 11.26.24.docx
